# Supplementary material for: Use of Predicted Behavior from Accelerometer Data Combined with GPS Data to Explore the Relationship between Dairy Cow Behavior and Pasture Characteristics
Source: Sensors (Basel). 2020 Aug 22;20(17):4741. doi: 10.3390/s20174741 (PMC7506795; doi:10.3390/s20174741)
Supplement: Supplementary file 1 [file sensors-20-04741-s001.zip]

Archive with 16 entries (15 files):
- SupplementaryMaterials/
- SupplementaryMaterials/.RData
- SupplementaryMaterials/.Rhistory
- SupplementaryMaterials/behaviour5days.RData
- SupplementaryMaterials/PG_AHC_class.csv
- SupplementaryMaterials/PG_coordinates.csv
- SupplementaryMaterials/PG_fences.csv
- SupplementaryMaterials/PG_hedges.csv
- SupplementaryMaterials/PG_moist_areas.csv
- SupplementaryMaterials/PG_slope.csv
- SupplementaryMaterials/PG_trees.csv
- SupplementaryMaterials/TG_AHC_class.csv
- SupplementaryMaterials/TG_coordinates.csv
- SupplementaryMaterials/TG_fences.csv
- SupplementaryMaterials/TG_hedges.csv
- SupplementaryMaterials/TG_slope.csv
