# Supplementary material for: Use of Predicted Behavior from Accelerometer Data Combined with GPS Data to Explore the Relationship between Dairy Cow Behavior and Pasture Characteristics
Source: Sensors (Basel). 2020 Aug 22;20(17):4741. doi: 10.3390/s20174741 (PMC7506795; doi:10.3390/s20174741)
Supplement: Supplementary file 1 [file sensors-20-04741-s001.zip › SupplementaryMaterials/PG_AHC_class.csv]

spot	latitude	longitude	AHC_class
1	47.33254	-0.84913	1
2	47.33257	-0.84916	2
3	47.33265	-0.84922	3
4	47.33267	-0.84926	3
5	47.33273	-0.84933	4
6	47.33274	-0.84938	5
7	47.33277	-0.84945	6
8	47.33284	-0.84952	4
9	47.33288	-0.84962	4
10	47.33297	-0.84969	4
11	47.33299	-0.84968	4
12	47.33303	-0.84962	6
13	47.33299	-0.84953	4
14	47.33293	-0.84944	5
15	47.33287	-0.84935	5
16	47.33284	-0.84929	2
17	47.33279	-0.84920	3
18	47.33267	-0.84902	3
19	47.33267	-0.84902	3
20	47.33260	-0.84895	3
21	47.33262	-0.84887	2
22	47.33266	-0.84894	3
23	47.33274	-0.84900	2
24	47.33278	-0.84906	7
25	47.33283	-0.84913	5
26	47.33290	-0.84922	5
27	47.33293	-0.84927	4
28	47.33303	-0.84940	6
29	47.33311	-0.84956	6
30	47.33314	-0.84961	5
31	47.33319	-0.84955	4
32	47.33316	-0.84946	6
33	47.33310	-0.84937	6
34	47.33303	-0.84925	5
35	47.33294	-0.84912	8
36	47.33287	-0.84904	8
37	47.33279	-0.84900	3
38	47.33272	-0.84886	3
39	47.33265	-0.84880	8
40	47.33265	-0.84877	1
41	47.33275	-0.84879	7
42	47.33280	-0.84885	3
43	47.33286	-0.84892	2
44	47.33295	-0.84903	8
45	47.33300	-0.84912	5
46	47.33309	-0.84917	5
47	47.33319	-0.84928	6
48	47.33323	-0.84932	4
49	47.33325	-0.84938	6
50	47.33332	-0.84933	6
51	47.33328	-0.84923	6
52	47.33322	-0.84916	4
53	47.33315	-0.84904	5
54	47.33307	-0.84901	2
55	47.33300	-0.84891	7
56	47.33297	-0.84890	3
57	47.33296	-0.84889	1
58	47.33288	-0.84884	7
59	47.33279	-0.84872	4
60	47.33276	-0.84867	4
61	47.33268	-0.84849	2
62	47.33273	-0.84854	3
63	47.33276	-0.84858	3
64	47.33282	-0.84866	3
65	47.33291	-0.84878	1
66	47.33294	-0.84883	1
67	47.33299	-0.84890	7
68	47.33309	-0.84892	3
69	47.33317	-0.84899	3
70	47.33324	-0.84904	5
71	47.33332	-0.84912	5
72	47.33335	-0.84914	4
73	47.33348	-0.84914	3
74	47.33340	-0.84905	4
75	47.33333	-0.84897	4
76	47.33330	-0.84895	3
77	47.33323	-0.84889	3
78	47.33316	-0.84883	1
79	47.33306	-0.84875	1
80	47.33301	-0.84868	1
81	47.33294	-0.84864	8
82	47.33286	-0.84854	3
83	47.33279	-0.84848	8
84	47.33274	-0.84840	3
85	47.33269	-0.84832	3
86	47.33273	-0.84823	3
87	47.33279	-0.84825	3
88	47.33284	-0.84836	3
89	47.33291	-0.84843	3
90	47.33296	-0.84851	8
91	47.33298	-0.84861	8
92	47.33305	-0.84868	1
93	47.33310	-0.84875	1
94	47.33318	-0.84879	1
95	47.33326	-0.84885	1
96	47.33333	-0.84890	1
97	47.33342	-0.84896	1
98	47.33347	-0.84900	7
99	47.33355	-0.84926	3
100	47.33350	-0.84936	7
101	47.33353	-0.84942	7
102	47.33360	-0.84948	7
103	47.33360	-0.84939	7
104	47.33359	-0.84924	7
105	47.33363	-0.84916	7
106	47.33364	-0.84928	9
107	47.33365	-0.84935	7
108	47.33372	-0.84927	7
109	47.33373	-0.84925	9
110	47.33372	-0.84906	7
111	47.33377	-0.84921	7
112	47.33378	-0.84918	7
113	47.33273	-0.84820	8
114	47.33276	-0.84820	3
115	47.33283	-0.84828	8
116	47.33290	-0.84835	7
117	47.33297	-0.84846	8
118	47.33302	-0.84856	8
119	47.33306	-0.84860	8
120	47.33312	-0.84870	1
121	47.33322	-0.84874	1
122	47.33329	-0.84881	1
123	47.33336	-0.84884	3
124	47.33344	-0.84891	1
125	47.33352	-0.84896	3
126	47.33359	-0.84890	3
127	47.33346	-0.84884	1
128	47.33341	-0.84878	1
129	47.33334	-0.84872	3
130	47.33330	-0.84871	4
131	47.33323	-0.84862	4
132	47.33309	-0.84853	8
133	47.33304	-0.84847	4
134	47.33299	-0.84837	8
135	47.33293	-0.84831	2
136	47.33288	-0.84822	2
137	47.33283	-0.84816	3
138	47.33278	-0.84805	3
139	47.33273	-0.84799	5
140	47.33275	-0.84777	5
141	47.33284	-0.84789	4
142	47.33287	-0.84794	5
143	47.33294	-0.84810	3
144	47.33298	-0.84815	3
145	47.33303	-0.84817	2
146	47.33312	-0.84829	2
147	47.33321	-0.84834	2
148	47.33332	-0.84847	3
149	47.33342	-0.84860	3
150	47.33347	-0.84867	2
151	47.33347	-0.84867	2
152	47.33349	-0.84869	3
153	47.33361	-0.84863	3
154	47.33350	-0.84857	3
155	47.33349	-0.84849	4
156	47.33340	-0.84842	2
157	47.33332	-0.84834	2
158	47.33325	-0.84828	3
159	47.33321	-0.84825	3
160	47.33310	-0.84810	3
161	47.33307	-0.84805	2
162	47.33297	-0.84797	3
163	47.33295	-0.84786	4
164	47.33305	-0.84795	2
165	47.33311	-0.84803	3
166	47.33320	-0.84809	3
167	47.33329	-0.84813	2
168	47.33338	-0.84819	2
169	47.33345	-0.84824	2
170	47.33350	-0.84832	3
171	47.33358	-0.84838	3
172	47.33364	-0.84839	3
173	47.33372	-0.84840	2
174	47.33377	-0.84857	1
175	47.33381	-0.84869	7
176	47.33389	-0.84873	7
177	47.33398	-0.84874	7
178	47.33401	-0.84874	7
179	47.33394	-0.84866	7
180	47.33387	-0.84862	7
181	47.33389	-0.84848	2
182	47.33378	-0.84848	2
