# Supplementary material for: Use of Predicted Behavior from Accelerometer Data Combined with GPS Data to Explore the Relationship between Dairy Cow Behavior and Pasture Characteristics
Source: Sensors (Basel). 2020 Aug 22;20(17):4741. doi: 10.3390/s20174741 (PMC7506795; doi:10.3390/s20174741)
Supplement: Supplementary file 1 [file sensors-20-04741-s001.zip › SupplementaryMaterials/PG_coordinates.csv]

point	latitude	longitude
p1	47.332489	-0.849167
p2	47.332928	-0.849858
p3	47.333492	-0.849322
p4	47.333659	-0.849724
p5	47.333863	-0.849161
p6	47.333648	-0.849102
p7	47.333699	-0.848737
p8	47.333812	-0.849021
p9	47.334015	-0.848957
p10	47.334074	-0.848555
p11	47.333957	-0.848399
p12	47.333616	-0.84827
p13	47.332758	-0.847884
p14	47.332579	-0.848705
p15	47.332539	-0.849107
