# Supplementary material for: Use of Predicted Behavior from Accelerometer Data Combined with GPS Data to Explore the Relationship between Dairy Cow Behavior and Pasture Characteristics
Source: Sensors (Basel). 2020 Aug 22;20(17):4741. doi: 10.3390/s20174741 (PMC7506795; doi:10.3390/s20174741)
Supplement: Supplementary file 1 [file sensors-20-04741-s001.zip › SupplementaryMaterials/PG_fences.csv]

longitude	latitude	fences
-0.849696	47.332843	fence
-0.849641	47.332873	fence
-0.849562	47.332908	fence
-0.849529	47.332861	fence
-0.849478	47.332822	fence
-0.849549	47.332784	fence
-0.84961	47.332754	fence
-0.849431	47.332767	fence
-0.849504	47.332747	fence
-0.849572	47.332714	fence
-0.84945	47.332708	fence
-0.849525	47.33267	fence
-0.849394	47.332668	fence
-0.849464	47.332623	fence
-0.849339	47.332623	fence
-0.849418	47.332588	fence
-0.849363	47.332541	fence
-0.849703	47.332913	fence
-0.849638	47.332937	fence
-0.849606	47.332888	fence
-0.84968	47.332856	fence
-0.849578	47.332849	fence
-0.849631	47.332813	fence
-0.849533	47.3328	fence
-0.849602	47.332774	fence
-0.849494	47.33276	fence
-0.849546	47.332722	fence
-0.8495	47.332688	fence
-0.849454	47.332643	fence
-0.849393	47.332602	fence
-0.849354	47.33256	fence
-0.849728	47.333063	paddock_access
-0.849767	47.333021	paddock_access
-0.849807	47.332974	paddock_access
-0.849688	47.333023	paddock_access
-0.849722	47.332982	paddock_access
-0.84979	47.332952	paddock_access
-0.84964	47.332983	paddock_access
-0.849696	47.332948	paddock_access
-0.84975	47.332927	paddock_access
-0.849592	47.33295	paddock_access
-0.849665	47.332913	paddock_access
-0.849726	47.332895	paddock_access
