# Supplementary material for: Use of Predicted Behavior from Accelerometer Data Combined with GPS Data to Explore the Relationship between Dairy Cow Behavior and Pasture Characteristics
Source: Sensors (Basel). 2020 Aug 22;20(17):4741. doi: 10.3390/s20174741 (PMC7506795; doi:10.3390/s20174741)
Supplement: Supplementary file 1 [file sensors-20-04741-s001.zip › SupplementaryMaterials/PG_hedges.csv]

longitude	latitude	hedge
-0.849755	47.333193	H1
-0.849701	47.333236	H1
-0.849634	47.333285	H1
-0.849562	47.333328	H1
-0.849504	47.333387	H1
-0.849432	47.333435	H1
-0.849347	47.333476	H1
-0.84927	47.333516	H1
-0.849188	47.333546	H1
-0.8492	47.333518	H1
-0.849259	47.333489	H1
-0.849302	47.333443	H1
-0.849354	47.333448	H1
-0.849334	47.333395	H1
-0.849384	47.333379	H1
-0.849435	47.333401	H1
-0.849429	47.333344	H1
-0.849494	47.333336	H1
-0.849506	47.33329	H1
-0.849557	47.333275	H1
-0.849583	47.333215	H1
-0.849638	47.333222	H1
-0.849663	47.333171	H1
-0.84972	47.333152	H1
-0.84972	47.333132	H1
-0.8496	47.3332	H1
-0.8495	47.3332	H1
-0.84947	47.333261	H1
-0.849427	47.333305	H1
-0.84939	47.333319	H1
-0.849327	47.333355	H1
-0.84929	47.333383	H1
-0.849238	47.333425	H1
-0.849187	47.33344	H1
-0.849221	47.33346	H1
-0.849156	47.3335	H1
-0.849109	47.333517	H1
-0.849138	47.333478	H1
-0.849178	47.333508	H2
-0.849614	47.333525	H2
-0.849614	47.333598	H2
-0.849185	47.333562	H2
-0.849174	47.333517	H2
-0.849255	47.333502	H2
-0.8494	47.3335	H2
-0.849462	47.333484	H2
-0.849551	47.333484	H2
-0.849639	47.333521	H2
-0.849602	47.333551	H2
-0.84954	47.333526	H2
-0.8495	47.3335	H2
-0.849419	47.333512	H2
-0.8493	47.3335	H2
-0.849269	47.333533	H2
-0.849208	47.333545	H2
-0.849163	47.333549	H2
-0.849228	47.333585	H2
-0.849303	47.333575	H2
-0.849383	47.333566	H2
-0.849484	47.333561	H2
-0.849601	47.333557	H2
-0.849638	47.333599	H2
-0.849569	47.333598	H2
-0.849515	47.33359	H2
-0.849512	47.333593	H2
-0.849436	47.333592	H2
-0.849362	47.333599	H2
-0.849272	47.333607	H2
-0.849187	47.333616	H2
-0.84962	47.333599	H3
-0.849635	47.333675	H3
-0.84921	47.333845	H3
-0.849155	47.333748	H3
-0.849543	47.333592	H3
-0.84954	47.333551	H3
-0.849482	47.333631	H3
-0.849415	47.333694	H3
-0.849343	47.333749	H3
-0.84928	47.333809	H3
-0.849198	47.333859	H3
-0.849229	47.333882	H3
-0.84929	47.333844	H3
-0.84937	47.333809	H3
-0.849407	47.333771	H3
-0.849451	47.333722	H3
-0.849521	47.333654	H3
-0.849573	47.333609	H3
-0.849599	47.333562	H3
-0.849655	47.333606	H3
-0.849607	47.333678	H3
-0.849548	47.33374	H3
-0.84949	47.333803	H3
-0.849406	47.333855	H3
-0.849321	47.333898	H3
-0.849274	47.333927	H3
-0.849249	47.333592	H4
-0.849238	47.333708	H4
-0.849148	47.33371	H4
-0.849135	47.333575	H4
-0.849083	47.33357	H4
-0.849086	47.333601	H4
-0.849084	47.333634	H4
-0.849091	47.33368	H4
-0.849087	47.333714	H4
-0.849091	47.333756	H4
-0.849099	47.333798	H4
-0.849106	47.333834	H4
-0.849146	47.333878	H4
-0.849141	47.333822	H4
-0.849141	47.333759	H4
-0.849141	47.333702	H4
-0.849134	47.333654	H4
-0.849135	47.333604	H4
-0.84913	47.33356	H4
-0.849198	47.333881	H4
-0.849194	47.333844	H4
-0.849181	47.333793	H4
-0.84919	47.333735	H4
-0.849197	47.333684	H4
-0.84919	47.333627	H4
-0.849193	47.333639	H4
-0.849177	47.333593	H4
-0.849187	47.33357	H4
-0.849236	47.333577	H4
-0.849232	47.33363	H4
-0.849236	47.333688	H4
-0.849234	47.333753	H4
-0.849234	47.333817	H4
-0.849231	47.333883	H4
-0.849072	47.333505	H5
-0.849106	47.333576	H5
-0.848619	47.333704	H5
-0.848542	47.333615	H5
-0.848808	47.333532	H5
-0.848881	47.333564	H5
-0.849133	47.333583	H5
-0.849069	47.333612	H5
-0.849004	47.333646	H5
-0.848933	47.333677	H5
-0.848854	47.333701	H5
-0.848752	47.3337	H5
-0.848649	47.333701	H5
-0.848586	47.33371	H5
-0.848605	47.333667	H5
-0.84871	47.333667	H5
-0.848742	47.333659	H5
-0.848809	47.333671	H5
-0.848812	47.333644	H5
-0.848877	47.333631	H5
-0.848948	47.333628	H5
-0.849016	47.333592	H5
-0.849083	47.333561	H5
-0.849069	47.333519	H5
-0.849012	47.333519	H5
-0.848996	47.333543	H5
-0.848943	47.33355	H5
-0.848926	47.333568	H5
-0.848875	47.333563	H5
-0.848833	47.333587	H5
-0.848778	47.33358	H5
-0.848752	47.333601	H5
-0.848679	47.333596	H5
-0.848651	47.333625	H5
-0.848905	47.333617	H5
-0.848775	47.333641	H5
-0.848694	47.333685	H6
-0.848894	47.333729	H6
-0.84883	47.333791	H6
-0.848572	47.33375	H6
-0.848587	47.333716	H6
-0.848632	47.333683	H6
-0.8487	47.333699	H6
-0.848773	47.333723	H6
-0.848845	47.33374	H6
-0.848899	47.333769	H6
-0.848841	47.333782	H6
-0.848742	47.333761	H6
-0.848618	47.333717	H6
-0.848579	47.333731	H6
-0.84858	47.333731	H6
-0.84862	47.333746	H6
-0.848689	47.333764	H6
-0.84877	47.333784	H6
-0.848827	47.333812	H6
-0.848873	47.333838	H6
-0.848779	47.333845	H6
-0.848708	47.333806	H6
-0.848692	47.333764	H6
-0.84862	47.333746	H6
-0.848571	47.333733	H6
-0.84859	47.333781	H6
-0.848636	47.333782	H6
-0.848636	47.333785	H6
-0.848657	47.333807	H6
-0.848705	47.333806	H6
-0.848727	47.333833	H6
-0.848782	47.333843	H6
-0.848791	47.333877	H6
-0.84887	47.333772	H7
-0.848948	47.333778	H7
-0.848892	47.333992	H7
-0.848748	47.333963	H7
-0.848772	47.333791	H7
-0.848836	47.333804	H7
-0.848936	47.333809	H7
-0.848926	47.333848	H7
-0.848924	47.33386	H7
-0.848918	47.333895	H7
-0.848921	47.333896	H7
-0.848923	47.333918	H7
-0.848916	47.333952	H7
-0.84891	47.333976	H7
-0.848882	47.333805	H7
-0.848869	47.333845	H7
-0.848867	47.333865	H7
-0.848857	47.333915	H7
-0.848859	47.333936	H7
-0.848857	47.333972	H7
-0.848851	47.333983	H7
-0.848823	47.333802	H7
-0.848819	47.333837	H7
-0.848812	47.33387	H7
-0.848815	47.333905	H7
-0.848813	47.333944	H7
-0.848807	47.333977	H7
-0.848796	47.333995	H7
-0.848773	47.333994	H7
-0.848779	47.333956	H7
-0.848782	47.333899	H7
-0.848786	47.333849	H7
-0.848785	47.333803	H7
-0.84878	47.333828	H7
-0.84878	47.333929	H7
-0.848861	47.333895	H7
-0.848774	47.333878	H7
-0.848851	47.333926	H8
-0.848875	47.333983	H8
-0.84866	47.334038	H8
-0.848598	47.333989	H8
-0.848892	47.334002	H8
-0.848843	47.334002	H8
-0.848774	47.334017	H8
-0.848713	47.334027	H8
-0.848654	47.334041	H8
-0.848617	47.33402	H8
-0.848668	47.33401	H8
-0.848736	47.334002	H8
-0.848789	47.333986	H8
-0.848841	47.333976	H8
-0.848888	47.333974	H8
-0.84886	47.333951	H8
-0.848805	47.33396	H8
-0.84874	47.333974	H8
-0.848682	47.333987	H8
-0.848628	47.334002	H8
-0.848571	47.334017	H8
-0.84866	47.333969	H9
-0.848553	47.333903	H9
-0.848534	47.333822	H9
-0.848564	47.333743	H9
-0.848551	47.333711	H9
-0.848484	47.333639	H9
-0.848502	47.333557	H9
-0.848476	47.333505	H9
-0.848377	47.333406	H9
-0.848304	47.333279	H9
-0.848182	47.333144	H9
-0.848152	47.333003	H9
-0.847995	47.332672	H9
-0.847849	47.33269	H9
-0.848077	47.333183	H9
-0.848409	47.333594	H9
-0.848403	47.333814	H9
-0.84845	47.33394	H9
-0.848526	47.333958	H9
-0.848564	47.334025	H9
-0.848579	47.334022	H9
-0.8485	47.334	H9
-0.8484	47.3339	H9
-0.848426	47.333885	H9
-0.848402	47.333817	H9
-0.848396	47.333753	H9
-0.848373	47.333692	H9
-0.848389	47.333631	H9
-0.848378	47.33357	H9
-0.84833	47.333526	H9
-0.848262	47.33348	H9
-0.848222	47.333421	H9
-0.848195	47.333338	H9
-0.84814	47.333267	H9
-0.848087	47.333187	H9
-0.848048	47.333079	H9
-0.848016	47.333005	H9
-0.848052	47.333079	H9
-0.848013	47.333006	H9
-0.847973	47.332946	H9
-0.847926	47.332876	H9
-0.84788	47.332797	H9
-0.847866	47.332735	H9
-0.847893	47.332675	H9
-0.847957	47.332716	H9
-0.847983	47.33279	H9
-0.848005	47.332886	H9
-0.848058	47.332959	H9
-0.848101	47.333047	H9
-0.848126	47.333127	H9
-0.848159	47.333225	H9
-0.84824	47.333288	H9
-0.848269	47.333384	H9
-0.848334	47.333466	H9
-0.848386	47.33353	H9
-0.848448	47.333601	H9
-0.848468	47.333684	H9
-0.848483	47.333768	H9
-0.848496	47.333848	H9
-0.848534	47.333914	H9
-0.848585	47.333973	H9
-0.84864	47.334029	H9
-0.848696	47.334011	H9
-0.848648	47.333957	H9
-0.848599	47.333905	H9
-0.848558	47.333854	H9
-0.848552	47.333793	H9
-0.848536	47.333723	H9
-0.848522	47.333647	H9
-0.848473	47.333596	H9
-0.848473	47.333538	H9
-0.848426	47.333487	H9
-0.848371	47.333442	H9
-0.848345	47.333385	H9
-0.8483	47.333334	H9
-0.848292	47.333271	H9
-0.848228	47.333207	H9
-0.848194	47.333146	H9
-0.848172	47.33309	H9
-0.848135	47.333006	H9
-0.848094	47.332932	H9
-0.848069	47.33286	H9
-0.848044	47.332793	H9
-0.848018	47.33273	H9
-0.848083	47.33271	H9
-0.848104	47.332782	H9
-0.848113	47.332849	H9
-0.848137	47.332929	H9
-0.848181	47.333014	H9
-0.84824	47.333104	H9
-0.848252	47.333184	H9
-0.848283	47.333271	H9
-0.848342	47.333323	H9
-0.848401	47.333405	H9
-0.848467	47.333467	H9
-0.848515	47.333539	H9
-0.848553	47.333584	H9
-0.848572	47.333667	H9
-0.848576	47.333769	H9
-0.848607	47.333854	H9
-0.847894	47.332776	H10
-0.847968	47.332767	H10
-0.848061	47.332742	H10
-0.848157	47.332725	H10
-0.848242	47.332719	H10
-0.848334	47.332708	H10
-0.848417	47.332685	H10
-0.848506	47.332678	H10
-0.848578	47.332681	H10
-0.848659	47.332665	H10
-0.848739	47.332636	H10
-0.848805	47.332626	H10
-0.848877	47.332635	H10
-0.848947	47.332651	H10
-0.849008	47.332654	H10
-0.849256	47.332533	H10
-0.849176	47.332543	H10
-0.849208	47.332501	H10
-0.849013	47.332599	H10
-0.848967	47.332596	H10
-0.84891	47.332589	H10
-0.848834	47.332577	H10
-0.848776	47.332579	H10
-0.848722	47.332587	H10
-0.848679	47.332592	H10
-0.848622	47.332627	H10
-0.848559	47.332625	H10
-0.848475	47.332628	H10
-0.848404	47.332637	H10
-0.848325	47.33265	H10
-0.84824	47.332668	H10
-0.848166	47.332672	H10
-0.848091	47.332678	H10
-0.848027	47.332693	H10
-0.84797	47.332705	H10
-0.847915	47.332707	H10
-0.847871	47.33272	H10
-0.848005	47.332757	H10
-0.848104	47.332736	H10
-0.848196	47.332714	H10
-0.848289	47.332707	H10
-0.848368	47.332684	H10
-0.848468	47.332671	H10
-0.848612	47.332669	H10
-0.848689	47.33264	H10
-0.848979	47.332626	H10
-0.848918	47.332616	H10
-0.848852	47.332602	H10
-0.848764	47.332605	H10
-0.848687	47.332627	H10
-0.848615	47.332652	H10
-0.848542	47.332653	H10
-0.848457	47.332658	H10
-0.848373	47.332671	H10
-0.848295	47.332681	H10
-0.848208	47.33269	H10
-0.848111	47.332704	H10
-0.848046	47.332717	H10
-0.847994	47.332732	H10
-0.847925	47.332745	H10
-0.847866	47.332745	H10
