# Supplementary material for: Use of Predicted Behavior from Accelerometer Data Combined with GPS Data to Explore the Relationship between Dairy Cow Behavior and Pasture Characteristics
Source: Sensors (Basel). 2020 Aug 22;20(17):4741. doi: 10.3390/s20174741 (PMC7506795; doi:10.3390/s20174741)
Supplement: Supplementary file 1 [file sensors-20-04741-s001.zip › SupplementaryMaterials/PG_moist_areas.csv]

longitude	latitude	moist_area
-0.849475	47.33348	MS1
0.849577	47.333596	MS1
-0.849488	47.333698	MS1
-0.849287	47.333778	MS1
-0.849223	47.333849	MS1
-0.849099	47.333765	MS1
-0.849073	47.333643	MS1
-0.849091	47.333565	MS1
-0.849474	47.333455	MS1
-0.849503	47.333501	MS1
-0.849552	47.333551	MS1
-0.849582	47.333606	MS1
-0.849607	47.333653	MS1
-0.849543	47.333689	MS1
-0.849513	47.333637	MS1
-0.849486	47.333607	MS1
-0.84947	47.333567	MS1
-0.849439	47.333528	MS1
-0.849411	47.333491	MS1
-0.849347	47.33351	MS1
-0.849384	47.333562	MS1
-0.849408	47.333612	MS1
-0.849448	47.333659	MS1
-0.849478	47.33372	MS1
-0.849432	47.333759	MS1
-0.849391	47.333727	MS1
-0.849367	47.333681	MS1
-0.849346	47.333641	MS1
-0.849282	47.333673	MS1
-0.849245	47.333687	MS1
-0.849251	47.333742	MS1
-0.84927	47.333802	MS1
-0.8493	47.333853	MS1
-0.84925	47.333869	MS1
-0.849197	47.333825	MS1
-0.849186	47.333782	MS1
-0.84914	47.333741	MS1
-0.8491	47.333703	MS1
-0.849078	47.333658	MS1
-0.8488	47.332611	MS2
-0.848852	47.332776	MS2
-0.848718	47.332796	MS2
-0.848647	47.332632	MS2
-0.848779	47.332616	MS2
-0.848786	47.332666	MS2
-0.848792	47.332721	MS2
-0.848803	47.332773	MS2
-0.848753	47.33279	MS2
-0.848739	47.332739	MS2
-0.848732	47.332688	MS2
-0.848724	47.332637	MS2
-0.848672	47.332646	MS2
-0.84868	47.332712	MS2
-0.848698	47.332767	MS2
-0.84871	47.332816	MS2
-0.848675	47.332686	MS2
-0.848733	47.332667	MS2
-0.848781	47.332648	MS2
-0.848789	47.332697	MS2
-0.848728	47.332721	MS2
-0.84869	47.332741	MS2
-0.848699	47.332766	MS2
-0.848702	47.332793	MS2
-0.848752	47.332769	MS2
-0.848797	47.332752	MS2
