# Supplementary material for: Use of Predicted Behavior from Accelerometer Data Combined with GPS Data to Explore the Relationship between Dairy Cow Behavior and Pasture Characteristics
Source: Sensors (Basel). 2020 Aug 22;20(17):4741. doi: 10.3390/s20174741 (PMC7506795; doi:10.3390/s20174741)
Supplement: Supplementary file 1 [file sensors-20-04741-s001.zip › SupplementaryMaterials/PG_slope.csv]

latitude	longitude	slope
47.3327	-0.8497	moderate
47.3329	-0.8498	moderate
47.333	-0.8497	moderate
47.333	-0.8496	moderate
47.3332	-0.8496	moderate
47.3333	-0.8495	moderate
47.3332	-0.8494	moderate
47.3331	-0.8493	moderate
47.3333	-0.8494	moderate
47.3332	-0.8493	moderate
47.3333	-0.8493	moderate
47.3334	-0.8493	moderate
47.3333	-0.8492	moderate
47.3332	-0.8492	moderate
47.3334	-0.8491	moderate
47.3334	-0.8492	moderate
47.3335	-0.8492	moderate
47.3334	-0.8491	moderate
47.3333	-0.8491	moderate
47.3331	-0.8487	moderate
47.3336	-0.8488	moderate
47.3335	-0.8486	moderate
47.3332	-0.8484	moderate
47.3328	-0.8482	moderate
47.3337	-0.8485	moderate
47.3338	-0.8488	moderate
47.3338	-0.8487	moderate
47.3339	-0.8488	moderate
47.334	-0.8488	moderate
47.3339	-0.8487	moderate
47.3339	-0.8486	moderate
47.3338	-0.8485	moderate
47.3335	-0.8494	moderate
47.3335	-0.8493	moderate
47.3335	-0.8493	moderate
47.3336	-0.8492	moderate
47.334	-0.8487	moderate
47.334	-0.8488	moderate
47.3339	-0.8489	moderate
47.3338	-0.8489	moderate
47.3339	-0.8487	moderate
47.3338	-0.8488	moderate
47.3337	-0.8486	moderate
47.3333	-0.8491	moderate
47.3331	-0.8498	moderate
47.3333	-0.8491	moderate
47.3332	-0.8492	moderate
47.3327	-0.8481	moderate
47.3328	-0.848	moderate
47.3331	-0.8488	moderate
47.3332	-0.8487	moderate
47.3332	-0.8494	moderate
47.3331	-0.8495	moderate
47.3329	-0.8497	moderate
47.3328	-0.8497	moderate
47.3329	-0.8488	moderate
47.3331	-0.8497	steep
47.3332	-0.8496	steep
47.3333	-0.8495	steep
47.3331	-0.8494	steep
47.3334	-0.8492	steep
47.3326	-0.8488	steep
47.3333	-0.8487	steep
47.3338	-0.8489	steep
47.3334	-0.8494	steep
47.3335	-0.8494	steep
47.3334	-0.8493	steep
47.3335	-0.8493	steep
47.3336	-0.8493	steep
47.3337	-0.8492	steep
47.3336	-0.8491	steep
47.3335	-0.8491	steep
47.3337	-0.8489	steep
47.3332	-0.8488	steep
47.3329	-0.8495	steep
47.3329	-0.8496	steep
47.3329	-0.8497	steep
47.3328	-0.8497	steep
