# Supplementary material for: Use of Predicted Behavior from Accelerometer Data Combined with GPS Data to Explore the Relationship between Dairy Cow Behavior and Pasture Characteristics
Source: Sensors (Basel). 2020 Aug 22;20(17):4741. doi: 10.3390/s20174741 (PMC7506795; doi:10.3390/s20174741)
Supplement: Supplementary file 1 [file sensors-20-04741-s001.zip › SupplementaryMaterials/PG_trees.csv]

longitude	latitude	tree
-0.849344	47.332812	T1
-0.849313	47.332845	T1
-0.849277	47.332862	T1
-0.849243	47.332882	T1
-0.849198	47.332862	T1
-0.849238	47.332839	T1
-0.849285	47.332822	T1
-0.849333	47.332767	T1
-0.84928	47.332795	T1
-0.849227	47.332815	T1
-0.849184	47.332848	T1
-0.84917	47.332826	T1
-0.849207	47.332807	T1
-0.849256	47.332781	T1
-0.849308	47.332734	T1
-0.849285	47.332696	T1
-0.849234	47.332728	T1
-0.849254	47.332744	T1
-0.849168	47.33276	T1
-0.849163	47.332787	T1
-0.849124	47.332779	T1
-0.8491	47.332766	T1
-0.849119	47.332738	T1
-0.849167	47.332713	T1
-0.84921	47.332688	T1
-0.849265	47.332666	T1
-0.849229	47.332657	T1
-0.84918	47.332665	T1
-0.849129	47.332694	T1
-0.849097	47.332711	T1
-0.849064	47.332723	T1
-0.849069	47.332671	T1
-0.849121	47.332654	T1
-0.849164	47.332642	T1
-0.849191	47.332983	T2
-0.849291	47.333118	T2
-0.849125	47.333174	T2
-0.849024	47.333023	T2
-0.849154	47.333217	T2
-0.849219	47.333186	T2
-0.849275	47.333156	T2
-0.849333	47.333119	T2
-0.849109	47.333194	T2
-0.849171	47.333161	T2
-0.849247	47.333114	T2
-0.849291	47.333069	T2
-0.849255	47.333021	T2
-0.849185	47.333066	T2
-0.849057	47.333137	T2
-0.849082	47.333119	T2
-0.849147	47.333094	T2
-0.849208	47.333071	T2
-0.849233	47.333008	T2
-0.84927	47.333052	T2
-0.849161	47.333033	T2
-0.849098	47.333062	T2
-0.849033	47.333084	T2
-0.849028	47.333043	T2
-0.849084	47.333008	T2
-0.84914	47.332987	T2
-0.849194	47.332979	T2
-0.848836	47.332762	T3
-0.848891	47.332994	T3
-0.848656	47.333001	T3
-0.848629	47.332786	T3
-0.848722	47.333041	T3
-0.848778	47.333032	T3
-0.848839	47.333007	T3
-0.84889	47.332994	T3
-0.848935	47.332977	T3
-0.84892	47.332925	T3
-0.848871	47.332947	T3
-0.84882	47.332972	T3
-0.848756	47.332995	T3
-0.848692	47.333003	T3
-0.848649	47.332966	T3
-0.848721	47.332942	T3
-0.848793	47.332909	T3
-0.848859	47.332881	T3
-0.848906	47.332862	T3
-0.848879	47.332807	T3
-0.848832	47.332831	T3
-0.848753	47.332871	T3
-0.848677	47.332914	T3
-0.848617	47.332901	T3
-0.848651	47.332855	T3
-0.848724	47.332821	T3
-0.848682	47.332797	T3
-0.848725	47.332769	T3
-0.848798	47.33277	T3
-0.848847	47.332773	T3
-0.848656	47.332828	T3
