# Supplementary material for: Use of Predicted Behavior from Accelerometer Data Combined with GPS Data to Explore the Relationship between Dairy Cow Behavior and Pasture Characteristics
Source: Sensors (Basel). 2020 Aug 22;20(17):4741. doi: 10.3390/s20174741 (PMC7506795; doi:10.3390/s20174741)
Supplement: Supplementary file 1 [file sensors-20-04741-s001.zip › SupplementaryMaterials/TG_AHC_class.csv]

spot	longitude	latitude	AHC_class
1	47.33019	-0.84994	1
2	47.33017	-0.85007	1
3	47.33014	-0.85021	1
4	47.33011	-0.85033	1
5	47.33009	-0.85047	1
6	47.33007	-0.85060	1
7	47.33003	-0.85073	1
8	47.33001	-0.85087	2
9	47.33000	-0.85100	2
10	47.32998	-0.85114	2
11	47.32994	-0.85127	2
12	47.32990	-0.85140	2
13	47.32988	-0.85150	2
14	47.32985	-0.85166	2
15	47.32989	-0.85174	2
16	47.32996	-0.85166	2
17	47.33000	-0.85157	2
18	47.33002	-0.85143	2
19	47.33005	-0.85129	2
20	47.33007	-0.85118	3
21	47.33011	-0.85107	3
22	47.33016	-0.85096	3
23	47.33019	-0.85083	2
24	47.33022	-0.85070	1
25	47.33024	-0.85056	1
26	47.33025	-0.85041	3
27	47.33026	-0.85029	3
28	47.33030	-0.85015	2
29	47.33038	-0.85020	1
30	47.33036	-0.85032	2
31	47.33033	-0.85044	1
32	47.33030	-0.85061	2
33	47.33027	-0.85074	2
34	47.33026	-0.85090	2
35	47.33025	-0.85105	2
36	47.33024	-0.85121	3
37	47.33020	-0.85133	3
38	47.33017	-0.85147	3
39	47.33013	-0.85161	2
40	47.33009	-0.85171	2
41	47.33001	-0.85184	3
42	47.33007	-0.85196	2
43	47.33011	-0.85183	2
44	47.33018	-0.85169	2
45	47.33022	-0.85157	3
46	47.33028	-0.85142	3
47	47.33033	-0.85130	3
48	47.33034	-0.85116	2
49	47.33037	-0.85105	2
50	47.33039	-0.85091	2
51	47.33045	-0.85070	1
52	47.33048	-0.85059	1
53	47.33053	-0.85045	3
54	47.33059	-0.85051	1
55	47.33057	-0.85063	3
56	47.33055	-0.85079	1
57	47.33051	-0.85092	2
58	47.33048	-0.85104	2
59	47.33045	-0.85119	2
60	47.33041	-0.85129	3
61	47.33038	-0.85144	3
62	47.33034	-0.85158	3
63	47.33026	-0.85173	3
64	47.33021	-0.85184	2
65	47.33013	-0.85204	2
66	47.33018	-0.85216	2
67	47.33025	-0.85209	2
68	47.33030	-0.85196	2
69	47.33036	-0.85172	3
70	47.33040	-0.85168	2
71	47.33047	-0.85160	2
72	47.33051	-0.85153	2
73	47.33058	-0.85141	2
74	47.33064	-0.85131	3
75	47.33069	-0.85117	2
76	47.33074	-0.85105	2
77	47.33081	-0.85090	2
78	47.33089	-0.85097	1
79	47.33084	-0.85111	1
80	47.33078	-0.85122	1
81	47.33073	-0.85131	2
82	47.33071	-0.85140	2
83	47.33066	-0.85150	3
84	47.33061	-0.85164	3
85	47.33054	-0.85182	2
86	47.33050	-0.85195	2
87	47.33044	-0.85212	2
88	47.33039	-0.85219	2
89	47.33031	-0.85230	1
90	47.33033	-0.85241	4
91	47.33034	-0.85242	2
92	47.33040	-0.85234	2
93	47.33044	-0.85227	2
94	47.33051	-0.85213	2
95	47.33058	-0.85197	3
96	47.33063	-0.85184	2
97	47.33070	-0.85174	2
98	47.33076	-0.85158	1
99	47.33083	-0.85136	1
100	47.33087	-0.85122	1
101	47.33086	-0.85103	1
102	47.33095	-0.85112	3
103	47.33090	-0.85123	1
104	47.33085	-0.85134	3
105	47.33080	-0.85147	1
106	47.33074	-0.85159	3
107	47.33067	-0.85174	2
108	47.33066	-0.85186	2
109	47.33063	-0.85199	2
110	47.33059	-0.85212	2
111	47.33055	-0.85225	3
112	47.33051	-0.85239	2
113	47.33047	-0.85251	2
114	47.33043	-0.85262	2
115	47.33047	-0.85275	1
116	47.33047	-0.85277	2
117	47.33053	-0.85288	4
118	47.33061	-0.85276	2
119	47.33063	-0.85263	2
120	47.33066	-0.85249	2
121	47.33069	-0.85237	3
122	47.33074	-0.85224	3
123	47.33076	-0.85213	3
124	47.33080	-0.85200	3
125	47.33084	-0.85190	3
126	47.33087	-0.85170	3
127	47.33091	-0.85159	3
128	47.33094	-0.85142	3
129	47.33098	-0.85129	3
130	47.33100	-0.85124	1
131	47.33103	-0.85135	3
132	47.33099	-0.85148	3
133	47.33093	-0.85167	3
134	47.33092	-0.85184	3
135	47.33092	-0.85207	4
136	47.33087	-0.85217	4
137	47.33082	-0.85230	4
138	47.33077	-0.85246	4
139	47.33073	-0.85257	4
140	47.33070	-0.85269	2
141	47.33067	-0.85281	2
142	47.33062	-0.85291	1
143	47.33068	-0.85302	1
144	47.33074	-0.85295	2
145	47.33079	-0.85278	4
146	47.33082	-0.85269	4
147	47.33087	-0.85258	4
148	47.33091	-0.85249	4
149	47.33094	-0.85232	4
150	47.33098	-0.85222	4
151	47.33105	-0.85220	4
152	47.33104	-0.85227	4
153	47.33098	-0.85242	4
154	47.33093	-0.85264	1
155	47.33088	-0.85272	4
156	47.33084	-0.85286	2
157	47.33075	-0.85310	1
158	47.33084	-0.85315	2
159	47.33089	-0.85302	2
160	47.33093	-0.85293	4
161	47.33099	-0.85286	4
162	47.33102	-0.85271	2
163	47.33105	-0.85264	4
164	47.33109	-0.85252	4
165	47.33114	-0.85238	4
