# Supplementary material for: Use of Predicted Behavior from Accelerometer Data Combined with GPS Data to Explore the Relationship between Dairy Cow Behavior and Pasture Characteristics
Source: Sensors (Basel). 2020 Aug 22;20(17):4741. doi: 10.3390/s20174741 (PMC7506795; doi:10.3390/s20174741)
Supplement: Supplementary file 1 [file sensors-20-04741-s001.zip › SupplementaryMaterials/TG_coordinates.csv]

point	latitude	longitude
p1	47.331196	-0.852318
p2	47.330865	-0.853313
p3	47.329833	-0.85168
p4	47.330219	-0.850011
p5	47.330837	-0.850797
p6	47.331048	-0.851299
p7	47.330908	-0.852034
