# Supplementary material for: Use of Predicted Behavior from Accelerometer Data Combined with GPS Data to Explore the Relationship between Dairy Cow Behavior and Pasture Characteristics
Source: Sensors (Basel). 2020 Aug 22;20(17):4741. doi: 10.3390/s20174741 (PMC7506795; doi:10.3390/s20174741)
Supplement: Supplementary file 1 [file sensors-20-04741-s001.zip › SupplementaryMaterials/TG_fences.csv]

latitude	longitude	fences
47.330899	-0.853162	fence_1
47.330921	-0.853054	fence_1
47.330949	-0.852945	fence_1
47.330983	-0.852836	fence_1
47.331022	-0.852737	fence_1
47.33106	-0.852642	fence_1
47.331098	-0.852546	fence_1
47.331137	-0.852458	fence_1
47.331103	-0.852486	fence_1
47.331069	-0.852524	fence_1
47.331071	-0.852575	fence_1
47.331036	-0.852616	fence_1
47.331036	-0.852676	fence_1
47.331006	-0.852721	fence_1
47.330995	-0.852774	fence_1
47.33096	-0.852816	fence_1
47.330957	-0.852883	fence_1
47.330921	-0.85293	fence_1
47.330922	-0.85299	fence_1
47.330893	-0.853031	fence_1
47.330893	-0.853096	fence_1
47.330846	-0.853127	fence_1
47.330871	-0.853038	fence_1
47.330896	-0.852953	fence_1
47.330932	-0.852854	fence_1
47.33096	-0.85276	fence_1
47.330979	-0.852704	fence_1
47.331005	-0.852639	fence_1
47.331039	-0.852558	fence_1
47.331071	-0.852472	fence_1
47.331178	-0.852357	paddock_access
47.331201	-0.852306	paddock_access
47.331222	-0.852271	paddock_access
47.331245	-0.852235	paddock_access
47.331246	-0.852185	paddock_access
47.331217	-0.85221	paddock_access
47.331198	-0.852247	paddock_access
47.331179	-0.852273	paddock_access
47.331158	-0.852312	paddock_access
47.331121	-0.852293	paddock_access
47.331131	-0.852253	paddock_access
47.331156	-0.852244	paddock_access
47.331182	-0.8522	paddock_access
47.331201	-0.852155	paddock_access
47.331215	-0.852105	paddock_access
47.331182	-0.852088	paddock_access
47.331171	-0.852129	paddock_access
47.331155	-0.852183	paddock_access
47.331138	-0.852218	paddock_access
47.331131	-0.852253	paddock_access
47.331121	-0.852293	paddock_access
47.331144	-0.852279	paddock_access
47.331077	-0.852174	fence_2
47.331052	-0.852155	fence_2
47.331029	-0.852143	fence_2
47.331008	-0.85212	fence_2
47.330982	-0.852112	fence_2
47.330961	-0.85209	fence_2
47.330941	-0.852066	fence_2
47.330934	-0.852029	fence_2
47.330907	-0.852057	fence_2
47.33092	-0.852109	fence_2
47.330943	-0.852122	fence_2
47.330969	-0.852143	fence_2
47.330995	-0.852158	fence_2
47.331015	-0.852182	fence_2
47.331042	-0.852196	fence_2
47.331067	-0.852212	fence_2
47.331052	-0.852251	fence_2
47.331026	-0.85224	fence_2
47.331001	-0.852226	fence_2
47.330976	-0.852211	fence_2
47.33095	-0.852189	fence_2
47.330929	-0.852159	fence_2
47.330897	-0.852129	fence_2
47.330882	-0.852077	fence_2
47.330889	-0.851904	fence_3
47.330905	-0.851859	fence_3
47.330916	-0.851781	fence_3
47.330927	-0.851725	fence_3
47.330942	-0.851641	fence_3
47.330963	-0.85156	fence_3
47.330989	-0.851485	fence_3
47.33101	-0.851428	fence_3
47.331028	-0.851358	fence_3
47.33104	-0.851283	fence_3
47.331068	-0.851222	fence_3
47.331091	-0.851234	fence_3
47.331079	-0.851287	fence_3
47.331057	-0.851312	fence_3
47.331067	-0.851372	fence_3
47.331039	-0.851397	fence_3
47.331048	-0.851441	fence_3
47.331021	-0.851475	fence_3
47.331033	-0.85152	fence_3
47.330995	-0.85156	fence_3
47.331014	-0.851591	fence_3
47.330978	-0.85163	fence_3
47.330995	-0.851645	fence_3
47.330983	-0.851709	fence_3
47.330957	-0.851714	fence_3
47.330963	-0.851781	fence_3
47.33093	-0.851792	fence_3
47.330961	-0.85178	fence_3
47.330947	-0.851845	fence_3
47.330912	-0.851869	fence_3
47.330932	-0.851923	fence_3
47.330901	-0.851919	fence_3
47.330874	-0.851903	fence_3
47.330892	-0.851856	fence_3
47.330901	-0.851776	fence_3
47.330927	-0.851726	fence_3
47.330944	-0.851641	fence_3
47.330963	-0.851562	fence_3
47.330991	-0.851484	fence_3
47.33101	-0.851428	fence_3
47.331026	-0.851359	fence_3
47.331041	-0.851283	fence_3
47.331066	-0.85122	fence_3
47.330946	-0.851678	fence_3
47.330985	-0.851523	fence_3
47.330973	-0.851602	fence_3
47.331049	-0.851066	fence_4
47.331007	-0.85102	fence_4
47.330967	-0.850972	fence_4
47.330933	-0.850915	fence_4
47.330892	-0.850864	fence_4
47.330811	-0.850676	fence_4
47.330766	-0.850643	fence_4
47.330707	-0.85058	fence_4
47.330656	-0.85054	fence_4
47.33062	-0.850474	fence_4
47.330569	-0.850419	fence_4
47.330509	-0.850352	fence_4
47.330476	-0.850299	fence_4
47.330421	-0.850249	fence_4
47.330368	-0.850159	fence_4
47.330346	-0.850096	fence_4
47.330339	-0.850219	fence_4
47.330375	-0.850295	fence_4
47.330434	-0.850382	fence_4
47.330481	-0.85044	fence_4
47.330537	-0.850495	fence_4
47.330576	-0.850558	fence_4
47.330618	-0.850615	fence_4
47.330664	-0.85067	fence_4
47.330727	-0.850713	fence_4
47.330775	-0.850756	fence_4
47.33082	-0.850814	fence_4
47.330821	-0.850817	fence_4
47.330845	-0.850911	fence_4
47.330889	-0.850976	fence_4
47.330929	-0.851043	fence_4
47.330974	-0.851102	fence_4
47.331013	-0.851142	fence_4
47.330979	-0.851212	fence_4
47.330932	-0.851175	fence_4
47.330882	-0.851107	fence_4
47.330839	-0.851037	fence_4
47.330801	-0.850961	fence_4
47.330776	-0.85087	fence_4
47.330724	-0.850839	fence_4
47.330683	-0.850782	fence_4
47.33062	-0.850742	fence_4
47.330577	-0.850678	fence_4
47.330535	-0.850617	fence_4
47.330484	-0.850562	fence_4
47.33044	-0.850494	fence_4
47.33038	-0.850452	fence_4
47.330337	-0.850387	fence_4
47.330301	-0.850326	fence_4
