# Supplementary material for: Use of Predicted Behavior from Accelerometer Data Combined with GPS Data to Explore the Relationship between Dairy Cow Behavior and Pasture Characteristics
Source: Sensors (Basel). 2020 Aug 22;20(17):4741. doi: 10.3390/s20174741 (PMC7506795; doi:10.3390/s20174741)
Supplement: Supplementary file 1 [file sensors-20-04741-s001.zip › SupplementaryMaterials/TG_hedges.csv]

latitude	longitude	hedges
47.330185	-0.849965	H1
47.330178	-0.850077	H1
47.330157	-0.850194	H1
47.330137	-0.850308	H1
47.330104	-0.850432	H1
47.330086	-0.850545	H1
47.330105	-0.850435	H1
47.330062	-0.850646	H1
47.330039	-0.850781	H1
47.330015	-0.850903	H1
47.329986	-0.851043	H1
47.329958	-0.851167	H1
47.329939	-0.851286	H1
47.329918	-0.851387	H1
47.329877	-0.85149	H1
47.329846	-0.851581	H1
47.329827	-0.851679	H1
47.329859	-0.851673	H1
47.329872	-0.851607	H1
47.329894	-0.851539	H1
47.329932	-0.851425	H1
47.329954	-0.851328	H1
47.329973	-0.851214	H1
47.329999	-0.851134	H1
47.330021	-0.851044	H1
47.330035	-0.850952	H1
47.330059	-0.850834	H1
47.330075	-0.850732	H1
47.330099	-0.850621	H1
47.330125	-0.850497	H1
47.330144	-0.85037	H1
47.330176	-0.850237	H1
47.3302	-0.85013	H1
47.330223	-0.850015	H1
47.330256	-0.849978	H1
47.330242	-0.850082	H1
47.330216	-0.850182	H1
47.330191	-0.850287	H1
47.330173	-0.850379	H1
47.330154	-0.850503	H1
47.330132	-0.850605	H1
47.330113	-0.850703	H1
47.330098	-0.850795	H1
47.330074	-0.850889	H1
47.330057	-0.850999	H1
47.33003	-0.851093	H1
47.330013	-0.851203	H1
47.329994	-0.851292	H1
47.329973	-0.851397	H1
47.329935	-0.851511	H1
47.329908	-0.851602	H1
47.329891	-0.851691	H1
47.329919	-0.851847	H2
47.329917	-0.851847	H2
47.329971	-0.851934	H2
47.330026	-0.852022	H2
47.330087	-0.852117	H2
47.330135	-0.852211	H2
47.330185	-0.852329	H2
47.330243	-0.852427	H2
47.330298	-0.85251	H2
47.330343	-0.852615	H2
47.330402	-0.852748	H2
47.330462	-0.852859	H2
47.330529	-0.852971	H2
47.330588	-0.853051	H2
47.330656	-0.853134	H2
47.330737	-0.853217	H2
47.330803	-0.853312	H2
47.330862	-0.853347	H2
47.3308	-0.853223	H2
47.330736	-0.853134	H2
47.33067	-0.853049	H2
47.330586	-0.852958	H2
47.330527	-0.852859	H2
47.330467	-0.852771	H2
47.330397	-0.852648	H2
47.330357	-0.852515	H2
47.330303	-0.852413	H2
47.330247	-0.852329	H2
47.330201	-0.85224	H2
47.33015	-0.85212	H2
47.33009	-0.852027	H2
47.330042	-0.85193	H2
47.329984	-0.851855	H2
47.330001	-0.851788	H2
47.330036	-0.851883	H2
47.330083	-0.85195	H2
47.330132	-0.852039	H2
47.330194	-0.85213	H2
47.330241	-0.852245	H2
47.330281	-0.852325	H2
47.330346	-0.852414	H2
47.330388	-0.852498	H2
47.33044	-0.852623	H2
47.33049	-0.85271	H2
47.330533	-0.852795	H2
47.330578	-0.852879	H2
47.33064	-0.852976	H2
47.330722	-0.853043	H2
47.330792	-0.853155	H2
47.330855	-0.853264	H2
