# Supplementary material for: Use of Predicted Behavior from Accelerometer Data Combined with GPS Data to Explore the Relationship between Dairy Cow Behavior and Pasture Characteristics
Source: Sensors (Basel). 2020 Aug 22;20(17):4741. doi: 10.3390/s20174741 (PMC7506795; doi:10.3390/s20174741)
Supplement: Supplementary file 1 [file sensors-20-04741-s001.zip › SupplementaryMaterials/TG_slope.csv]

latitude	longitude	slope
47.3306	-0.8527	moderate
47.3306	-0.8526	moderate
47.3302	-0.852	moderate
47.3299	-0.8516	moderate
47.331	-0.8523	moderate
47.3311	-0.8525	moderate
47.3311	-0.8522	moderate
47.3308	-0.8529	steep
47.3306	-0.8527	moderate
47.331	-0.8528	moderate
47.3309	-0.8527	steep
47.3308	-0.8526	steep
47.331	-0.8524	moderate
47.3309	-0.8523	moderate
47.3308	-0.8524	steep
47.3311	-0.8525	steep
47.3309	-0.8524	steep
47.3308	-0.8523	steep
47.3308	-0.8528	moderate
47.3307	-0.8528	steep
47.331	-0.8524	steep
47.3309	-0.8523	steep
47.3308	-0.8522	moderate
47.3299	-0.8518	steep
47.3299	-0.8517	steep
47.331	-0.8527	steep
47.3309	-0.853	steep
47.3308	-0.8531	moderate
47.331	-0.8524	moderate
47.3308	-0.853	steep
47.3307	-0.8528	moderate
47.3306	-0.8529	steep
47.3306	-0.8531	steep
47.3306	-0.8528	steep
47.3306	-0.8529	steep
47.3305	-0.853	steep
47.3305	-0.8528	steep
47.3305	-0.8529	steep
47.3304	-0.8527	steep
47.3303	-0.8526	steep
47.3303	-0.852	moderate
47.3303	-0.8522	steep
47.3302	-0.8524	steep
47.3301	-0.8521	steep
47.3301	-0.8522	steep
47.3301	-0.852	steep
47.33	-0.8521	steep
47.33	-0.8519	steep
47.33	-0.852	steep
47.3299	-0.8518	steep
47.3298	-0.8517	steep
47.3298	-0.8517	steep
